# Supplementary material for: Glucagon-like peptide-1 receptor agonists and advanced liver outcomes in type 2 diabetes: a systematic review and exploratory meta-analysis
Source: Front Endocrinol (Lausanne). 2026 Jun 2;17:1874720. doi: 10.3389/fendo.2026.1874720 (PMC13268877; doi:10.3389/fendo.2026.1874720)
Supplement: Supplementary file 3 [file DataSheet3.xlsx]

## Sheet: Table S1 - Protocol Deviations
Registry-stated plan	Submitted manuscript implementation	Reason / impact on interpretation
Information sources: CENTRAL, Embase, MEDLINE, PubMed, SCI/Web of Science, Scopus; no date/language restrictions; unpublished studies considered.	Focused PubMed/MEDLINE and Embase search, citation chasing, and updated PubMed/MEDLINE search through 25 April 2026; English-language human studies; publication window 2020-2026; peer-reviewed comparative real-world cohort studies retained.	Scope narrowed to contemporary comparative real-world evidence on advanced clinical liver outcomes. This improves clinical specificity but limits claims of exhaustive evidence capture.
Population/outcomes broadly framed around GLP-1RA/SGLT2i and liver-related outcomes in metabolic liver disease.	Adults with T2D receiving GLP-1RA-based therapy; advanced liver outcomes prioritized: incident cirrhosis, hepatic decompensation, HCC, transplantation, liver-related mortality, or closely related serious liver-event composites.	Surrogate endpoints were excluded to avoid mixing biochemical, imaging, histologic, and hard clinical endpoints.
Quantitative synthesis planned where data allowed.	Exploratory pooling was restricted to the active-comparator outcome-family stratum (GLP-1RA vs DPP-4i; k=4). Heterogeneous comparator/outcome strata were summarized narratively.	Pooling was limited to clinically and methodologically exchangeable estimates to avoid misleading global meta-analysis.
Random-effects pooling method not fully prespecified in PROSPERO registration.	HKSJ with modified Knapp-Hartung/IntHout truncation (q ≥ 1) was selected post hoc as the primary inference for the k=4 pooled stratum; conventional REML was retained as a secondary reference estimate.	This should be interpreted as a post hoc statistical refinement rather than a major protocol deviation: k≤5 makes conventional REML confidence intervals potentially anti-conservative.
Protocol did not prespecify detailed comparator-exchangeability hierarchy.	Evidence was stratified by comparator class: DPP-4i, SGLT2i, non-user/insulin/broad comparator, combination therapy, and within-class comparison.	Comparator choice is the dominant threat to causal interpretation in real-world comparative-effectiveness evidence.
No structured PROSPERO-deviation table specified.	Supplementary Table S1 is provided in the final submission package.	Improves transparency and addresses registry-versus-submission discrepancies.

## Sheet: Table S2 - Sensitivity Analyses
Analysis	k	Pooled HR	95% CI Lower	95% CI Upper	I² (%)	τ²	Notes
Primary: Hartung-Knapp-Sidik-Jonkman small-sample	4	0.85	0.74	0.98	0	0	Primary inferential interval using modified Knapp-Hartung/IntHout truncation because k=4 and τ²=0; direction preserved but CI widened.
Secondary reference: REML random-effects	4	0.85	0.79	0.93	0	0	Conventional REML interval retained as a secondary reference; not used as the primary inferential interval.
Sensitivity: Fixed-effect (inverse-variance)	4	0.85	0.79	0.93	0	N/A	Consistent with random-effects; τ²=0 so estimates converge.
LOO omit Kanwal 2024	3	0.85	0.76	0.95	0	N/A	Direction preserved.
LOO omit Engström 2024	3	0.86	0.77	0.96	0	N/A	Direction preserved.
LOO omit Pradhan 2025	3	0.85	0.78	0.93	0	N/A	Direction preserved.
LOO omit Sarker 2026	3	0.86	0.79	0.94	0	N/A	Direction preserved.
Incident-cirrhosis-only sensitivity (Kanwal 2024 + Pradhan 2025)	2	0.87	0.77	0.98	0	N/A	Prespecified sensitivity excluding composite-outcome studies; shows directional consistency but does not validate the composite endpoint.
E-value for pooled HR (0.85)	N/A	1.63	N/A	N/A	N/A	N/A	Confounder-HR association needed to explain away the point estimate.
E-value for upper Hartung-Knapp 95% CI (0.98)	N/A	1.16	N/A	N/A	N/A	N/A	Confounder-HR association needed to move the primary CI limit to the null.

## Sheet: Table S3 - LOO Analyses
Analysis	k	Pooled HR	95% CI Lower	95% CI Upper	Direction preserved?	Notes
Primary active-comparator stratum (all 4 studies; prespecified composite outcome family)	4	0.85	0.79	0.93	Yes	Primary prespecified estimate.
Prespecified sensitivity: Incident cirrhosis only (Kanwal 2024 + Pradhan 2025; composite-outcome studies excluded)	2	0.87	0.77	0.98	Yes	Shows directional consistency; does not validate the composite outcome definition.
LOO: Omit Kanwal 2024	3	0.85	0.76	0.95	Yes	Engström + Pradhan + Sarker.
LOO: Omit Engström 2024	3	0.86	0.77	0.96	Yes	Kanwal + Pradhan + Sarker.
LOO: Omit Pradhan 2025	3	0.85	0.78	0.93	Yes	Kanwal + Engström + Sarker.
LOO: Omit Sarker 2026	3	0.86	0.79	0.94	Yes	Kanwal + Engström + Pradhan.
The prespecified incident-cirrhosis-only analysis (k=2; Kanwal 2024 + Pradhan 2025) yielded HR 0.87 (95% CI 0.77-0.98), preserving both direction and magnitude of the primary estimate. This shows directional consistency after excluding composite-outcome studies but should not be interpreted as validation of the prespecified composite outcome operationalization; the main pooled estimate remains ex…

## Sheet: Table S4 - Excluded Studies
Study (First author, Year, Journal)	Reason for exclusion	Comments
Elsaid MI et al., 2024, Aliment Pharmacol Ther	Overlapping cohort excluded after full-text review	Overlapped with retained US administrative-cohort evidence. Kanwal 2024 was retained as the primary estimand because it provided more granular cirrhosis/decompensation endpoint adjudication and propensity-score-matched active-comparator design. DOI: 10.1111/apt.18261.
Conference abstract, 2023-2024	Superseded conference abstract without extractable peer-reviewed hard-liver outcome data	Excluded after full-text review because no full peer-reviewed comparative-effectiveness report with extractable estimates was available at the final search/audit date.
Non-eligible design/outcome report, 2022-2024	Non-eligible design/outcome	Excluded after full-text review because the report used a cross-sectional or non-comparative design and did not report an eligible advanced liver outcome.

## Sheet: Table S5 - Citation Audit
Ref #	First Author	Year	Journal	DOI	PMID	Verified	Role/Notes	Audit note
1	Kanwal F	2024	JAMA Intern Med	10.1001/jamainternmed.2024.4661	39283612	Yes	Included study	PubMed PMID verified
2	Wang L	2024	Gastroenterology	10.1053/j.gastro.2024.04.029	38692395	Yes	Included study	PubMed PMID verified
3	Rashid Z	2025	Liver Int	10.1111/liv.16132	39403816	Yes	Included study	PubMed PMID verified
4	Engström A	2024	Hepatology	10.1097/HEP.0000000000000712	38085855	Yes	Included study	PubMed PMID verified
5	Wester A	2024	Gut	10.1136/gutjnl-2023-330962	38253482	Yes	Included study	PubMed PMID verified
6	Bea S	2025	Gut	10.1136/gutjnl-2024-332687	39242193	Yes	Included study; effect estimate verified as HR 0.93 (95% CI 0.76–1.14) for SGLT2i vs GLP-1RA	PubMed PMID verified; effect estimate verified against PubMed/publisher abstract
7	Pradhan R	2025	Diabetes Care	10.2337/dc24-1903	39774820	Yes	Included study	PubMed PMID verified
10	Li L	2026	JHEP Rep	10.1016/j.jhepr.2025.101661	41503569	Yes	Contextual recent network meta-analysis	PubMed PMID verified
25	Sarker J	2026	Diabetes Obes Metab	10.1111/dom.70505	N/A	Yes	Included study; DPP-4i contrast used in primary pool	DOI verified; PubMed indexing not confirmed at final audit date
26	Wu JY	2025	Nat Commun	10.1038/s41467-025-62891-8	40796776	Yes	Included study; combination therapy stratum	PubMed PMID verified
27	John BV	2025	Am J Gastroenterol	10.14309/ajg.0000000000003585	40488647	Yes	Included study; harmful alcohol use stratum	PubMed PMID verified
28	Huynh DJ	2023	Ann Gastroenterol	10.20524/aog.2023.0814	37664227	Yes	Included study; cirrhosis add-on contrast	PubMed PMID verified
29	Kuo CC	2025	Hepatol Commun	10.1097/HC9.0000000000000747	40536520	Yes	Included study; within-class contrast	PubMed PMID verified

## Sheet: Table S6 - ROBINS-I
Study	D1 Confounding	D2 Selection	D3 Classification	D4 Deviations	D5 Missing data	D6 Outcome	D7 Reporting	Overall
Kanwal 2024	Moderate	Low	Low	Low	Low	Low	Low	Moderate
Wang 2024	Serious	Moderate	Low	Low	Low	Low	Low	Serious
Rashid 2025	Moderate	Moderate	Low	Low	Moderate	Low	Low	Moderate
Engström 2024	Moderate	Low	Low	Low	Low	Low	Low	Moderate
Wester 2024	Moderate	Low	Low	Low	Low	Low	Low	Moderate
Bea 2025	Moderate	Low	Low	Low	Low	Low	Low	Moderate
Pradhan 2025	Moderate	Low	Low	Low	Low	Low	Low	Moderate
Sarker 2026	Moderate	Low	Low	Low	Low	Low	Low	Moderate
Wu 2025	Moderate	Moderate	Low	Low	Low	Low	Low	Moderate
John 2025	Serious	Moderate	Low	Low	Low	Low	Low	Serious
Huynh 2023	Serious	Serious	Low	Low	Moderate	Low	Low	Serious
Kuo 2025	Moderate	Low	Low	Low	Low	Low	Low	Moderate
Legend: Low = low risk; Moderate = moderate risk; Serious = serious risk; Critical = critical risk

## Sheet: Table S7 - GRADE
Outcome	No. studies (participants)	Risk of bias	Inconsistency	Indirectness	Imprecision	Pub. bias	Certainty	Effect estimate (HR, 95% CI)
Incident cirrhosis or composite serious liver events (active-comparator stratum)	4 studies	Serious	Serious / not fully assessable (k=4; I²=0% but low power and endpoint/comparator heterogeneity remain)	Serious	Serious	Not assessable (k<10)	Very Low	Exploratory pooled HR 0.85 (0.79-0.93); very low certainty
Hepatic decompensation	3-4 studies	Serious	Serious	Serious	Serious	Not assessable (k<10)	Very Low	HR 0.56-0.78 (range, study-level)
Hepatocellular carcinoma	4 studies	Serious	Very serious	Serious	Serious	Not assessable (k<10)	Very Low	HR 0.20-0.93 (range, study-level)
Liver-related mortality	3 studies	Serious	Very serious	Serious	Serious	Not assessable (k<10)	Very Low	HR 0.43-0.51 (range, study-level)
Composite major adverse liver outcomes	5 studies	Serious	Serious	Serious	Serious	Not assessable (k<10)	Very Low	HR 0.44-0.86 (range, study-level)
GRADE certainty: Very Low = we have very little confidence in the effect estimate; the true effect is likely substantially different from the estimate of effect.

## Sheet: Table S8 - Study Identification
PRISMA stage	Source	Records (n)	Notes
Identification	PubMed/MEDLINE (focused systematic search + 25 Apr 2026 update)	10	Structured search on 20 Jan 2026; PubMed/MEDLINE update on 25 Apr 2026 identified Sarker 2026.
Identification	Embase (focused systematic search)	5	Structured search conducted 20 Jan 2026.
Identification	Citation chasing (reference lists / Google Scholar)	0	No additional unique peer-reviewed eligible records identified beyond database searches.
Deduplication	Records removed before screening	0	No duplicate or automation-excluded records were removed before screening; all 15 unique records entered the audit trail.
Deduplication	Total unique records after deduplication	15	Unique full-text records advanced to assessment.
Screening	Records screened (title/abstract)	15	All records advanced to full-text assessment due to focused strategy.
Screening	Records excluded at title/abstract	0	No record was removed from the audit trail at title/abstract stage.
Eligibility	Full texts sought	15	Full texts were sought for all unique records; records not retrievable would have been documented.
Eligibility	Full texts assessed	15	All unique records evaluated for eligibility.
Eligibility	Full-text reports excluded	3	Overlapping cohort (n=1); superseded conference abstract (n=1); non-eligible design/outcome (n=1).
Included	Studies included in qualitative / SWiM synthesis	12	Peer-reviewed comparative real-world cohort studies; all 12 synthesized qualitatively, of which 4 also contributed to exploratory meta-analysis.
Included	Studies included in predefined active-comparator exploratory meta-analysis	4	Kanwal 2024, Engström 2024, Pradhan 2025, Sarker 2026.

## Sheet: Table S9 - Absolute Risk
Baseline 5-year event rate	Illustrative absolute risk reduction	Interpretation / assumptions
2% (low-risk T2D, no advanced fibrosis)	0.3% (0.30 per 100 patients)	Illustrative 5-year translation assuming pooled HR 0.85 applies uniformly; not a formal NNT or patient-level estimate.
5% (moderate-risk MASLD, F1-F2)	0.75% (0.75 per 100 patients)	Illustrative 5-year translation assuming pooled HR 0.85 applies uniformly; not a formal NNT or patient-level estimate.
10% (high-risk MASLD, advanced fibrosis F3-F4)	1.5% (1.50 per 100 patients)	Illustrative 5-year translation assuming pooled HR 0.85 applies uniformly; not a formal NNT or patient-level estimate.
15% (compensated cirrhosis)	2.25% (2.25 per 100 patients)	Illustrative 5-year translation assuming pooled HR 0.85 applies uniformly; not a formal NNT or patient-level estimate.
20% (cirrhosis with portal hypertension)	3.0% (3.00 per 100 patients)	Illustrative 5-year translation assuming pooled HR 0.85 applies uniformly; not a formal NNT or patient-level estimate.
IMPORTANT
